# Supplementary material for: Developmental Unity and Cultural Variation in Forms of Metarepresentational False Belief Understanding
Source: Dev Sci. 2026 Jul 7;29(5):e70249. doi: 10.1111/desc.70249 (PMC13338850; doi:10.1111/desc.70249)
Supplement: Supplementary file 2 — Supplementary Information [file DESC-29-e70249-s005.csv]

ID	CB_Nr	Task_Order	Culture	Place	Date_of_testing	DOB	AGE	SEX	FB_P_CQ1	FB_P_CQ2	FB_P	Asp_P_CQ1	Asp_P_CQ2	Asp_P_CQ3	Asp_P	FB_R_CQ1	FB_R_CQ2	FB_R	Asp_R_CQ1	Asp_R_CQ2	Asp_R_CQ3	Asp_R
260233	1	1_1	Germany	KIGA	29.11.23	22.12.17	05/11/06	F	1	1	1	1	1	1	0	1	1	0	1	1	1	0
266695	1	1_1	Germany	KIGA	08.12.23	12.02.20	3/9/6	F	1	1	1	1	1	1	1	1	1	1	1	1	1	1
260993	3	1_1	Germany	KIGA	14.11.23	18.08.18	5/02/27	M	1	1	1	1	1	1	0	1	1	1	1	1	1	1
264567	3	1_1	Germany	KIGA	29.11.23	02.09.20	03/09/19	M	1	1	0	1	0	1	0	1	1	0	1	0	1	0
271925	3	1_1	Germany	KIGA	11.12.23	01.07.19	4/5/10	M	1	1	1	1	1	1	1	0	1	1	1	1	1	1
264149	4	1_1	Germany	KIGA	29.11.23	27.02.18	05/09/02	F	1	1	1	1	1	1	1	1	1	1	1	1	1	1
262676	4	1_1	Germany	KIGA	11.12.23	10.11.18	5/1/1	M	1	1	1	1	1	1	1	1	1	1	1	1	1	1
262262	5	1_2	Germany	KIGA	23.11.23	04.08.19	04/03/19	F	1	1	1	1	0	1	1	1	1	1	1	1	1	1
262232	5	1_2	Germany	LAB	05.12.23	13.06.19	4/5/23	M	1	1	1	1	1	1	1	1	1	1	1	1	1	1
271926	5	1_2	Germany	KIGA	11.12.23	24.05.19	4/6/17	M	1	1	0	1	1	1	0	1	1	1	1	1	1	1
260457	6	1_2	Germany	KIGA	01.12.23	11.05.18	5/6/20	F	1	1	1	1	1	1	1	1	1	1	1	1	1	1
271645	6	1_2	Germany	KIGA	06.12.23	26.10.19	04/01/10	M	1	1	1	1	1	1	1	1	1	1	1	1	1	1
271663	7	1_2	Germany	KIGA	06.12.23	01.09.20	3/3/5	M	1	1	0	1	0	1	0	1	1	1	1	1	0	0
263263	7	1_2	Germany	KIGA	11.12.23	03.10.19	4/2/8	F	1	1	1	1	1	1	1	1	1	1	1	1	1	1
266545	8	1_2	Germany	KIGA	06.12.23	21.04.19	4/7/15	F	1	1	0	1	1	1	1	1	1	1	1	1	1	1
260306	8	1_2	Germany	KIGA	11.12.23	03.06.18	5/6/8	M	1	1	0	1	1	1	0	1	1	0	1	1	1	0
264672	9	2_1	Germany	KIGA	06.12.23	21.03.20	3/8/15	M	1	1	0	1	0	1	0	1	1	1	1	0	1	0
263282	9	2_1	Germany	LAB	11.12.23	19.05.19	4/6/22	M	1	1	1	1	1	1	1	0	1	0	1	1	1	1
271599	10	2_1	Germany	KIGA	01.12.23	22.08.19	4/3/15	F	1	1	1	1	1	1	1	1	1	0	1	1	1	1
273653	11	2_1	Germany	KIGA	24.11.23	09.01.19	04/10/15	M	1	1	1	1	1	1	1	1	1	0	1	1	1	1
273637	11	2_1	Germany	KIGA	07.12.23	10.09.20	3/2/27	F	1	1	0	1	0	1	0	1	1	0	1	0	1	1
260991	11	2_1	Germany	KIGA	12.12.23	02.12.20	5/0/9	M	1	1	0	0	1	1	0	0	1	0	1	0	1	0
260270	12	2_1	Germany	KIGA	24.11.23	28.05.18	05/05/27	M	1	1	1	1	1	1	1	1	1	0	1	1	1	1
265580	12	2_1	Germany	LAB	07.12.23	24.05.18	5/6/14	M	1	1	1	1	1	1	1	1	1	0	1	1	1	1
262643	13	2_2	Germany	LAB	07.12.23	28.07.19	4/4/10	M	1	1	1	1	0	1	1	1	1	1	1	1	1	1
264942	13	2_2	Germany	KIGA	12.12.23	03.06.19	4/6/10	F	1	1	1	1	1	1	0	1	1	1	0	1	1	1
264857	14	2_2	Germany	KIGA	08.12.23	11.04.19	4/7/27	M	1	1	0	1	1	1	0	1	1	0	1	1	1	0
264951	14	2_2	Germany		12.12.23	27.04.19	4/7/16	M	1	1	1	1	1	1	1	1	1	1	1	1	1	1
264869	15	2_2	Germany	KIGA	08.12.23	04.12.19	4/0/4	M	1	1	1	1	1	1	1	1	1	1	0	0	1	1
260269	15	2_2	Germany		12.12.23	11.08.18	5/4/3	F	1	1	1	1	1	1	1	1	1	1	1	1	1	1
264870	16	2_2	Germany	KIGA	08.12.23	07.02.20	3/10/1	M	1	1	0	1	0	1	0	0	1	0	0	0	1	0
264275	16	2_2	Germany		12.12.23	13.04.20	3/8/0	F	1	1	1	1	1	1	1	1	1	1	1	1	1	1
260144	1		Germany		14.12.23	12.07.18	5/5/3	M	1	1	1	1	1	1	1	1	1	1	1	1	1	1
263553	2		Germany		14.12.23	25.12.18	4/11/20	M	1	1	1	1	1	1	1	1	1	1	1	1	1	1
265002	2		Germany		21.12.23	17.01.19	4/11/4	F	1	1	0	1	0	1	0	1	1	0	1	1	1	0
262288	3		Germany		14.12.23	17.07.19	4/4/28	M	1	1	0	1	1	1	1	1	1	1	1	1	1	1
260205	4		Germany		19.12.23	12.01.18	5/11/7	M	1	1	1	1	1	1	1	1	1	1	1	1	1	1
268711	9		Germany		19.12.23	31.10.18	5/1/18	F	1	1	1	1	1	1	1	1	1	1	1	1	1	1
261209	9		Germany		21.12.23	03.04.18	5/8/18	F	1	1	1	1	1	1	1	1	1	1	1	1	1	1
268713	10		Germany		19.12.23	22.04.19	4/7/26	F	1	1	0	1	0	1	0	1	1	0	1	0	1	0
266927	13		Germany		18.12.23	10.08.20	3/4/8	M	1	1	0	1	0	1	0	1	1	0	1	0	0	0
272445	14		Germany		21.12.23	06.10.19	4/2/14	F	1	1	0	1	1	1	0	1	1	0	1	1	1	0
268714	15		Germany		19.12.23	12.12.18	5/0/6	F	1	1	0	1	1	1	0	1	1	0	1	1	1	0
11001	2	1_1	Hai||om	Farm 6	10.10.23	05.07.16	7	m	1	1	0	1	0	1	0	1	1	0	1	1	1	0
11002	6	1_2	Hai||om	Farm 6	10.10.23	11.07.17	6	f	1	1	0	1	1	1	0	1	1	1	1	1	1	0
11003	10	2_1	Hai||om	Farm 6	10.10.23	03.07.17	6	m	1	1	0	1	1	1	0	1	1	0	1	1	1	0
11004	14	2_2	Hai||om	Farm 6	10.10.23	26.05.17	6	m	1	1	0	1	1	1	0	1	1	0	1	1	1	1
11005	3	1_1	Hai||om	Farm 6	10.10.23	28.05.17	6	m	1	1	0	1	1	1	0	1	1	1	1	1	1	1
11006	7	1_2	Hai||om	Farm 6	10.10.23	26.05.17	6	m	1	1	1	1	1	1	0	1	1	1	1	1	1	1
11007	11	2_1	Hai||om	Farm 6	10.10.23	18.02.16	7	m	1	1	1	1	1	1	0	1	1	1	1	1	1	1
11008	15	2_2	Hai||om	Farm 6	11.10.23	17.08.19	4	m	1	1	0	0	1	1	0	1	1	0	1	1	1	0
11009	4	1_1	Hai||om	Farm 6	11.10.23	20.08.15	8	m	1	1	0	1	1	1	0	1	1	0	1	1	1	0
11010	8	1_2	Hai||om	Farm 6	11.10.23	06.09.14	9	f	1	1	0	1	1	1	0	1	1	0	1	1	1	0
11011	12	2_1	Hai||om	Farm 6	11.10.23	21.01.16	8	f	1	1	0	1	1	1	0	1	1	1	1	1	1	0
11012	16	2_2	Hai||om	Farm 6	11.10.23	14.09.16	7	f	1	1	1	1	1	1	1	1	1	1	1	1	1	1
11013	1	1_1	Hai||om	Farm 6	11.10.23	12.05.16	7	f	1	1	1	1	1	1	1	1	1	1	1	1	1	1
11014	5	1_2	Hai||om	Farm 6	11.10.23	26.11.14	8	f	1	1	1	1	1	1	1	1	1	1	1	1	1	1
11015	9	2_1	Hai||om	Farm 6	11.10.23	21.04.15	8	f	1	1	0	1	1	1	1	1	1	1	1	1	1	1
11016	13	2_2	Hai||om	Farm 6	11.10.23	23.03.14	9	m	1	1	0	1	1	1	0	1	1	0	1	1	0	0
11017	2	1_1	Hai||om	Farm 6	11.10.23	07.05.16	7	f	1	1	1	1	1	1	1	1	1	1	1	1	1	1
11018	6	1_2	Hai||om	Farm 6	12.10.23	01.01.18	5	f	1	1	0	1	1	1	0	1	1	0	1	1	1	0
11019	10	2_1	Hai||om	Farm 6	12.10.23	08.09.19	4	f	1	1	1	1	1	1	0	1	1	1	1	1	1	0
11020	14	2_2	Hai||om	Farm 6	12.10.23	23.05.18	5	f	1	1	0	0	1	1	0	1	1	0	1	1	1	0
11021	3	1_1	Hai||om	Farm 6	12.10.23	28.10.18	4	m	1	1	0	1	9	1	0	1	1	0	1	1	1	0
11022	7	1_2	Hai||om	Farm 6	12.10.23	08.03.17	6	m	1	1	0	1	1	1	0	1	1	0	1	1	1	0
11023	15	2_1	Hai||om	Farm 6	12.10.23	25.02.17	6	m	1	1	1	1	1	1	1	1	1	1	1	1	1	0
11024	11	2_2	Hai||om	Farm 6	13.10.23	06.05.19	4	f	0	1	0	1	1	1	0	1	1	0	1	9	1	0
11025	4	1_1	Hai||om	Farm 6	13.10.23	08.10.17	6	f	1	1	0	1	1	1	0	1	1	0	1	1	1	0
11026	8	1_2	Hai||om	Farm 6	13.10.23	03.07.17	6	m	NA	NA	NA	NA	NA	NA	NA	NA	NA	NA	NA	NA	NA	NA
11027	12	2_1	Hai||om	Farm 6	13.10.23	07.08.17	6	f	1	1	0	1	1	1	0	1	1	0	1	1	1	0
11028	16	2_2	Hai||om	Farm 6	13.10.23	19.03.15	8	m	0	1	0	1	1	1	0	1	0	0	1	1	1	1
11029	1	1_1	Hai||om	Farm 6	13.10.23	20.11.13	9	m	1	1	1	1	1	1	1	1	1	1	1	1	1	1
11030	5	1_2	Hai||om	Farm 6	13.10.23	27.05.14	9	m	1	1	0	1	1	1	0	1	1	0	1	1	1	0
11031	9	2_1	Hai||om	Farm 6	13.10.23	16.10.16	6	m	1	1	1	1	1	1	1	1	1	1	1	1	1	1
11032	13	2_2	Hai||om	Farm 6	13.10.23	03.03.14	9	m	1	1	0	1	1	1	0	1	1	0	1	1	1	1
11033	2	1_1	Hai||om	Farm 6	13.10.23	07.03.16	7	m	1	1	1	1	1	1	0	1	1	1	1	1	1	1
11034	10	1_2	Hai||om	Farm 6	14.10.23	08.02.15	8	m	1	1	0	1	1	1	0	1	1	0	1	1	1	0
11035	6	2_1	Hai||om	Farm 6	14.10.23	08.08.18	5	f	1	1	0	1	1	1	0	1	1	0	1	1	1	0
11036	14	2_2	Hai||om	Farm 6	14.10.23	03.11.18	4	m	1	1	0	1	1	1	0	1	1	0	1	1	1	0
11037	3	1_1	Hai||om	Farm 6	14.10.23	05.06.15	8	m	1	1	1	1	1	1	1	1	1	1	1	1	1	1
11038	7	1_2	Hai||om	Farm 6	14.10.23	12.07.19	4	f	1	1	0	1	1	1	0	1	1	1	1	1	1	0
11040	15	2_2	Hai||om	Farm 6	14.10.23	28.10.16	6	f	1	1	1	1	1	1	1	1	1	1	1	1	1	1
11041	4	1_1	Hai||om	Farm 6	17.10.23	03.11.15	7	f	1	1	1	1	1	1	1	1	1	1	1	1	1	1
11042	8	1_2	Hai||om	Farm 6	17.10.23	03.10.15	8	f	1	1	0	1	1	1	0	1	1	0	1	1	1	0
11043	12	2_1	Hai||om	Farm 6	17.10.23	20.10.14	8	f	1	1	0	1	1	1	0	1	1	0	1	1	1	0
11044	16	2_2	Hai||om	Farm 6	17.10.23	11.10.15	8	m	1	1	0	1	1	1	0	1	1	0	1	1	1	0
11045	1	1_1	Hai||om	Farm 6	17.10.23	07.07.14	9	m	1	1	1	1	1	1	1	1	1	1	1	1	1	1
11046	5	1_2	Hai||om	Farm 6	17.10.23	24.11.14	8	m	1	1	0	1	1	1	0	1	1	0	1	1	1	0
11047	9	2_1	Hai||om	Farm 6	17.10.23	25.09.14	9	f	1	1	0	1	1	1	0	1	1	0	1	1	1	0
11048	13	2_2	Hai||om	Farm 6	17.10.23	01.08.14	9	m	1	1	0	1	1	1	0	1	1	0	1	1	1	0
11049	2	1_1	Hai||om	Farm 6	18.10.23	23.12.17	5	m	1	1	1	1	1	1	1	1	1	0	1	1	1	0
11050	6	1_2	Hai||om	Farm 6	18.10.23	24.12.17	5	f	0	1	0	0	1	1	0	1	1	0	1	1	1	0
11051	10	2_1	Hai||om	Farm 6	18.10.23	28.01.17	6	m	1	1	0	1	1	1	0	1	1	1	1	1	0	0
11052	14	2_2	Hai||om	Farm 6	18.10.23	25.05.18	5	m	1	1	0	1	1	1	0	1	1	0	1	1	1	0
11053	3	1_1	Hai||om	Farm 6	18.10.23	05.12.14	8	f	1	1	0	1	1	1	0	1	1	0	1	1	1	0
11054	7	1_2	Hai||om	Farm 6	18.10.23	03.11.13	9	f	1	1	0	1	1	1	0	1	1	0	1	1	1	0
11055	11	2_1	Hai||om	Farm 6	18.10.23	22.03.16	7	f	1	1	0	1	1	1	0	1	1	1	1	1	1	0
11056	15	2_2	Hai||om	Farm 6	18.10.23	04.08.17	6	m	1	1	0	1	1	1	0	1	1	0	1	1	1	1
11057	4	1_1	Hai||om	Farm 6	24.10.23	26.07.18	5	f	NA	1	0	1	1	1	0	1	1	1	1	1	1	0
11058	8	1_2	Hai||om	Farm 6	24.10.23	01.07.18	5	f	1	1	0	NA	1	1	0	1	1	0	1	1	1	0
11059	12	2_1	Hai||om	Farm 6	24.10.23	19.02.15	8	m	1	1	0	1	1	1	0	1	1	0	1	1	1	0
11060	16	2_2	Hai||om	Farm 6	24.10.23	28.11.15	7	m	1	1	0	1	1	1	0	1	1	0	1	1	1	0
11061	1	1_1	Hai||om	Farm 6	24.10.23	23.06.17	6	f	1	1	0	1	1	NA	0	1	1	0	1	1	0	0
11062	9	2_1	Hai||om	Farm 6	24.10.23	24.05.15	8	f	1	1	0	1	1	1	0	1	1	0	1	1	1	0
11063	13	2_2	Hai||om	Farm 6	01.12.23	09.10.17	6	m	1	1	0	1	1	1	0	1	9	NA	1	1	1	1
11064	2	1_1	Hai||om	Farm 6	01.12.23	17.03.18	5	f	1	1	0	1	1	1	0	1	1	1	1	1	1	1
11065	5	1_2	Hai||om	Farm 6	01.12.23	14.08.14	9	m	1	1	1	1	1	1	1	1	1	1	1	1	1	1
11066	11	2_1	Hai||om	Farm 6	01.12.23	26.06.17	6	m	1	1	1	1	1	1	0	1	1	1	1	1	1	1
11067	14	2_2	Hai||om	Farm 6	01.12.23	24.11.15	8	m	1	1	1	1	1	1	1	1	1	1	1	1	1	1
21018	5	1_2	Khwe	Chetto	21.11.23	24.04.19	4	m	1	1	0	1	1	1	0	1	1	0	1	1	1	0
21019	1	1_1	Khwe	Chetto	21.11.23	22.02.20	3	f	1	1	0	1	1	1	0	1	1	0	1	1	1	0
21020	13	2_2	Khwe	Chetto	21.11.23	09.02.19	4	m	1	1	0	1	1	1	0	1	1	0	1	1	1	0
21021	2	1_1	Khwe	Chetto	21.11.23	18.10.19	4	f	1	1	0	1	1	1	0	1	1	0	1	1	1	0
21022	6	1_2	Khwe	Chetto	21.11.23	06.01.18	5	m	1	1	1	1	1	1	1	1	1	1	1	1	1	1
21023	10	2_1	Khwe	Chetto	21.11.23	05.05.18	5	f	1	1	1	1	1	1	0	1	1	1	1	1	1	1
21024	14	2_2	Khwe	Chetto	21.11.23	04.04.20	3	m	1	1	0	1	1	1	0	1	1	0	1	1	1	0
21025	12	2_1	Khwe	Chetto	21.11.23	23.06.20	3	m	1	1	0	1	1	1	0	1	1	0	1	1	1	0
21026	7	1_2	Khwe	Chetto	21.11.23	14.11.16	7	m	1	1	1	1	1	1	1	1	1	1	1	1	1	1
21027	15	2_1	Khwe	Chetto	21.11.23	15.06.16	7	m	1	1	1	1	1	1	1	1	1	1	1	1	1	1
21028	11	2_2	Khwe	Chetto	21.11.23	03.06.16	7	m	1	1	1	1	1	1	1	1	1	1	1	1	1	0
21029	4	1_1	Khwe	Chetto	21.11.23	20.12.14	8	f	1	1	1	1	1	1	1	1	1	1	1	1	1	1
21030	12	2_1	Khwe	Chetto	21.11.23	30.12.15	7	m	1	1	1	1	1	1	1	1	1	1	1	1	1	1
21031	8	1_2	Khwe	Chetto	22.11.23	03.08.18	5	f	1	1	0	1	1	NA	0	1	1	0	1	1	1	0
21032	16	2_2	Khwe	Chetto	22.11.23	18.10.20	3	f	NA	NA	NA	1	1	NA	NA	1	1	0	1	1	NA	0
21033	1	1_1	Khwe	Chetto	22.11.23	30.04.18	5	f	1	1	0	1	1	1	0	1	1	0	1	1	1	0
21034	5	1_2	Khwe	Chetto	22.11.23	26.06.18	5	m	1	1	1	1	1	1	1	1	1	0	1	1	1	0
21035	9	2_1	Khwe	Chetto	22.11.23	25.06.18	5	m	1	1	1	1	1	1	1	1	1	1	1	1	1	1
21036	13	2_2	Khwe	Chetto	22.11.23	27.08.18	5	f	1	1	0	1	1	1	0	1	1	0	1	1	1	0
21037	2	1_1	Khwe	Chetto	22.11.23	07.02.18	6	f	1	1	0	1	1	1	1	1	1	0	1	1	1	0
21038	6	1_2	Khwe	Chetto	22.11.23	06.07.20	3	f	1	1	0	1	1	1	0	1	1	0	1	1	1	0
21039	10	2_1	Khwe	Chetto	22.11.23	20.04.20	3	m	1	1	0	1	1	1	0	1	1	0	1	1	1	0
21040	14	2_2	Khwe	Chetto	22.11.23	12.09.15	8	f	1	1	0	1	1	1	0	1	1	0	1	1	1	0
21041	3	1_1	Khwe	Chetto	22.11.23	04.01.16	7	f	1	1	0	1	1	1	0	1	1	0	1	1	1	0
21042	7	1_2	Khwe	Chetto	22.11.23	22.08.15	8	f	1	1	1	1	1	1	1	1	1	1	1	1	1	1
21043	15	2_1	Khwe	Chetto	22.11.23	01.08.15	8	m	1	1	1	1	1	1	1	1	1	1	1	1	1	1
21044	11	2_2	Khwe	Chetto	22.11.23	11.08.14	9	f	1	1	1	1	1	1	0	1	1	1	1	1	1	0
21045	4	1_1	Khwe	Chetto	22.11.23	15.09.17	6	f	1	1	0	1	1	1	0	1	1	0	1	1	1	0
21046	9	2_1	Khwe	Chetto	22.11.23	20.06.17	6	f	1	1	0	1	1	1	0	1	1	1	1	1	1	0
21047	8	1_2	Khwe	Chetto	23.11.23	13.11.14	9	f	1	1	1	1	1	1	1	1	1	1	1	1	1	0
21048	3	1_1	Khwe	Chetto	23.11.23	10.04.15	8	m	1	1	1	1	1	1	1	1	1	0	1	1	1	0
21049	14	2_2	Khwe	Chetto	23.11.23	31.03.17	6	f	1	1	0	1	1	1	0	1	1	0	1	1	1	0
21050	1	1_1	Khwe	Chetto	23.11.23	16.06.15	8	m	1	1	1	1	1	1	1	1	1	1	1	1	1	1
21051	5	1_2	Khwe	Chetto	23.11.23	16.06.15	8	f	1	1	0	1	1	1	0	1	1	0	1	1	1	0
21052	11	2_1	Khwe	Chetto	23.11.23	10.09.14	9	f	1	1	1	1	1	1	1	1	1	1	1	1	1	1
21053	13	2_2	Khwe	Chetto	23.11.23	27.10.17	6	f	1	1	1	1	1	1	1	1	1	1	1	1	1	0
272491	1	1_1	Germany	KIGA	22.04.24	14.08.20	2	m	1	1	0	1	0	1	0	1	1	0	1	0	1	0
265976	2	1_1	Germany	KIGA	22.04.24	04.12.20	2	m	1	1	1	1	0	1	0	1	1	0	1	0	1	0
267247	2	1_1	Germany	KIGA	22.04.24	16.02.21	2	f	1	1	0	1	1	1	0	1	1	0	1	0	1	0
266892	6	1_2	Germany	KIGA	23.04.24	23.01.21		m	1	1	0	1	0	1	1	1	1	0	1	1	1	0
277887	10	2_1	Germany	KIGA	23.04.24	27.12.19		m	1	1	0	1	0	1	0	1	1	0	1	0	1	0
267062	10	2_1	Germany	KIGA	23.04.24	25.01.19		m	1	1	1	1	1	1	0	1	1	1	1	1	1	0
279392	12	2_1	Germany	KIGA	24.04.24	04.03.20		f	1	1	0	1	1	0	1	1	1	0	1	1	1	0
273263	12	2_1	Germany	KIGA	24.04.24	28.06.18		f	1	1	1	1	1	1	1	1	1	1	1	1	0	0
279568	8	1_2	Germany	KIGA	29.04.24	08.12.20		f	0	1	1	1	1	1	1	1	1	1	1	1	1	1
279534	3	1_1	Germany	KIGA	29.04.24	11.01.21		f	1	1	0	1	0	1	0	1	1	0	1	0	1	0
279556	16	2_2	Germany	KIGA	29.04.24	14.01.20		f	1	1	1	1	1	1	1	1	1	1	1	1	1	1
265235	11	2_1	Germany	KIGA	08.05.24	27.11.18		f	1	1	0	1	1	1	0	1	1	0	1	1	1	0
266189	13	2_2	Germany	KIGA	08.05.24	18.01.19		f	1	1	1	1	1	1	1	1	1	1	1	1	1	1
266191	7	1_2	Germany	KIGA	08.05.24	17.02.19		m	1	1	1	1	1	1	0	1	1	1	1	1	1	0
278171	3	1_1	Germany	KIGA	08.05.24	19.12.20		f	1	1	0	1	0	1	1	1	1	0	1	0	1	0
266727	14	2_2	Germany	KIGA	23.05.24	30.09.20		f	1	1	0	1	0	1	1	1	1	0	1	0	0	1
266726	4	1_1	Germany	KIGA	23.05.24	21.06.20		f	1	1	0	1	0	1	0	1	1	0	1	1	1	0
266338	15	2_2	Germany	KIGA	29.05.24	15.01.21		m	1	1	1	1	1	1	1	1	1	1	1	1	1	1
266300	6	1_2	Germany	KIGA	29.05.24	07.08.18		f	1	1	1	1	1	1	0	1	1	1	1	1	1	1
262761	7	1_2	Germany	KIGA	06.06.24	09.09.19		f	1	1	1	1	1	1	1	1	1	1	1	1	1	1
275147	5	1_2	Germany	KIGA	06.06.24	26.10.20		f	1	1	0	1	1	1	0	1	1	0	1	1	1	1
260758	16	2_2	Germany	KIGA	06.06.24	20.11.18		m	1	1	1	1	1	1	0	1	1	1	1	1	1	1
263847	8	1_2	Germany	KIGA	06.06.24	16.03.19		f	1	1	1	1	1	1	1	1	1	1	1	1	1	1
