# Supplementary material for: Developmental Unity and Cultural Variation in Forms of Metarepresentational False Belief Understanding
Source: Dev Sci. 2026 Jul 7;29(5):e70249. doi: 10.1111/desc.70249 (PMC13338850; doi:10.1111/desc.70249)
Supplement: Supplementary file 3 — Supplementary Information [file DESC-29-e70249-s001.csv]

ID	lisas
1142	-56.875
2104	156.666666666667
11001	881.088423756775
11002	309.166666666667
11003	815.104063650545
11004	80.0833333333335
11005	311.458333333333
11006	76.5416666666667
11007	-13.5833333333333
11008	586.25
11009	33.5416666666667
11010	-30.2916666666667
11011	-85.5
11012	140.041666666667
11013	49.4166666666665
11014	-186.916666666667
11015	14.2083333333333
11016	-127.916666666667
11017	-83.125
11018	660.312013978207
11019	-127.25
11020	9
11021	261.208333333333
11022	133.791666666667
11023	565.16889989992
11025	-45.1526957468418
11026	-176.833333333333
11027	-85.0416666666667
11028	-253.375
11029	-1.125
11030	57.4166666666667
11031	220.291666666667
11032	29.1090978954098
11033	86.8333333333333
11034	420.818427193421
11035	-37.0833333333333
11036	1558.35557441454
11037	189.625
11038	166.689631013662
11040	608.869157738686
11041	92.375
11043	135.520833333333
11045	-114.625
11046	-17.9583333333333
11047	455.713694723081
11048	491.436549424109
11049	179.625
11050	-193.666666666667
11051	-9.375
11052	81.0365512660312
11053	78.0833333333333
11054	-13.5
11055	808.188564430838
11056	-105.166666666667
11057	638.583333333333
11058	-24.125
11059	422.75
11060	182.75
11061	103.125
11063	-175.208333333333
11064	1589.90741836852
11065	207.291666666667
11066	71.1786221547782
11067	-36.9583333333333
20001	-254.166666666667
20002	-150.875
20003	-92.375
20004	-115.583333333333
20005	296.916666666667
20006	-22.625
21001	671.057702209928
21002	-35.8333333333333
21003	128.5
21004	-159.208333333333
21005	-8.125
21006	37
21007	247.625
21008	52.2916666666667
21009	342.11356223295
21010	0.375
21011	-440.539254589394
21012	-321.541666666667
21013	-106.041666666667
21015	-569.791666666667
21016	862.696623399389
21017	-21.3333333333333
21018	-93.5
21019	20.4166666666667
21020	-210.75
21021	128.625
21022	175.208333333333
21023	-129.5
21024	-2.70833333333348
21025	-1381.65148615537
21026	-15.0416666666667
21027	276.75
21028	-276
21029	-95.4583333333333
21030	-62.0833333333333
21031	-501.125
21032	-1016.79166666667
21033	43.2916666666667
21034	221.958333333333
21035	34.625
21036	-84.8333333333333
21037	39
21038	-1753.29772990549
21039	65.0833333333335
21040	22.9583333333333
21042	-226.166666666667
21043	122.583333333333
21045	-289.708333333333
21046	173.625
21047	120.041666666667
21048	-16.125
21049	171.375
21050	-69.5416666666667
21051	404.25
21052	-248.916666666667
21053	77.25
226580	107.75
260027	133.625
260053	455.833333333333
260089	128.583333333333
260114	303.083333333333
260144	-133.139547675606
260205	-77.875
260233	97.9583333333333
260269	164
260270	-3.29166666666674
260306	21.125
260457	260.953383194656
260577	530
260758	132.583333333333
260791	109.25
260991	325.555554646614
260993	422.5
261209	281.25
261210	134.791666666667
261575	54.7916666666667
261967	100.041666666667
262080	910.910118119461
262168	275.166666666667
262232	113.333333333333
262262	24.0416666666667
262288	150.75
262418	402.416666666667
262497	262.75
262508	-1511.24123744287
262628	371.447241256392
262643	191.083333333333
262676	573.964497687235
262695	3205.41220445497
262761	131.916666666667
262884	71.0833333333334
263205	937.208566065648
263263	133.25
263282	891.575474281955
263356	489.367021380452
263553	-6.91666666666663
263722	102.541666666667
263738	199.875
263830	129.208333333333
263874	40.8333333333334
264075	293
264076	837.01761731461
264149	154.208333333333
264275	94.4166666666667
264567	213.333333333333
264672	996.782434881536
264758	122.041666666667
264853	1472.39384540956
264857	256.875
264869	511.25
264870	660.333333333333
264871	516.958333333333
264872	423.25
264900	224.541666666667
264942	286.958333333333
264951	-390.7838172451
265002	275.416666666667
265235	126.166666666667
265252	36.9583333333333
265976	10.125
266189	178.958333333333
266191	240.75
266293	527.7623323749
266300	226.518609872917
266338	505.047619047619
266517	404.958333333333
266545	275.625
266551	86.375
266557	457.125
266560	196.833333333333
266592	1907.00813470261
266695	415.75
266726	606.863188935377
266727	241
266892	189.208333333333
266927	252.125
267062	80.625
267247	2126.33333333333
268711	349.708333333333
268713	299.708333333333
268714	420.833333333333
268719	1065.87154111852
269701	-94.8333333333333
271599	113.833333333333
271645	277.333333333333
271661	203.416666666667
271663	786.833333333333
271925	593.694444444444
271934	-58.4166666666667
272445	958.067977054754
272491	1139.29746374002
273263	251.291666666667
273637	280.166666666667
273653	164.791666666667
275147	834.190010836426
277039	113.625
277887	182.541666666667
278171	317.708333333333
279392	262.291666666667
279534	828.283946488209
279556	5.41666666666674
279568	-68
2640969	395.731183631588
