# Supplementary material for: Developmental Unity and Cultural Variation in Forms of Metarepresentational False Belief Understanding
Source: Dev Sci. 2026 Jul 7;29(5):e70249. doi: 10.1111/desc.70249 (PMC13338850; doi:10.1111/desc.70249)
Supplement: Supplementary file 5 — Supplementary Information [file DESC-29-e70249-s003.Rmd]

---
title: "ASPECTanalysis script"
output: html_document
---

```{r setup, include=FALSE}
knitr::opts_chunk$set(
  echo = TRUE,
  message = FALSE,
  warning = FALSE
)
```

```{r load-libraries}
library(tidyverse)
library(ggplot2)
library(gridExtra)
library(patchwork)
library(svglite)
library(data.table)
library(skimr)
library(knitr)
library(brms)
library(lme4)
library(cowplot)
library(tinytex)
library(tibble)
library(purrr)
library(dplyr)
library(irr)
library(ggtext)
library(grid)
library(ggbeeswarm) 
```

```{r}
# # Expected folder structure of the Supplementary Materials:
#
# Supplementary_Materials/
# ├── Data_Files/
# │   ├── data .csv
# │   ├── ECITT/                 # folder containing raw IC task files, sorted by folder per community
# │   └── reliability.csv
# |   └── ecitt_lisas.csv      # computed LISAS scores
# └── Analysis.Rmd              
#     ├── analysis_main.Rmd    # this script
#     ├── ECITT_preprocessing.Rmd
# To run this script, set the working directory to the
# Supplementary_Materials folder.
# setwd("...local path...")
data <- read.csv("data.csv", sep = ";", stringsAsFactors = FALSE)
str(data)
```

```{r}
# Cleaning & Re-coding
data <- data %>%
 mutate(
    # transforming DOB and Date_of_testing into Date format
    DOB = as.Date(DOB, format = "%d.%m.%y"),
    Date_of_testing = as.Date(Date_of_testing, format = "%d.%m.%y"),
    
    # calculating age in years (rounded to 2 decimals)
    age_in_days = as.numeric(difftime(Date_of_testing, DOB, units = "days")),
    age_in_years = round(age_in_days / 365.25, 2), # Considering leap years
    
    # creating TO (task order) variable that shows whether realistic/pretense format was administered first. Coded into -0.5 (pretense first) and +0.5 (realistic first)
    TO = if_else(Task_Order %in% c("1_1", "1_2"), -0.5, 0.5),
    
    # Renaming Germany to Leipzig
    Culture = recode(Culture, "Germany" = "Leipzig"),
    
    # Creating Match variables
    Match_P = ifelse(!is.na(FB_P) & !is.na(Asp_P) & FB_P == Asp_P, 1, 0), #Pretense
    Match_R = ifelse(!is.na(FB_R) & !is.na(Asp_R) & FB_R == Asp_R, 1, 0) #Realistic
  )
```

```{r}
descriptive_stats <- data %>%
  group_by(Culture) %>%
  summarize(
    total = n(),
    FB_P_passed = sum(FB_P == 1, na.rm = TRUE),
    FB_R_passed = sum(FB_R == 1, na.rm = TRUE),
    percent_FB_P_passed = (FB_P_passed / sum(!is.na(FB_P))) * 100,
    percent_FB_R_passed = (FB_R_passed / sum(!is.na(FB_R))) * 100
  )
```

```{r}
# Connect LISAS to main data using the matching ID
# read the lisas.csv
lisas <- read.csv("Data_Files/ecitt_lisas.csv", stringsAsFactors = FALSE)

data <- data %>%
  left_join(lisas, by = "ID")

# selecting the variables to keep in the final df
data <- data  %>%
  dplyr::select( ID, TO, Culture, age_in_years, SEX, 
                 FB_P, 
                 Asp_P,
                 FB_R, 
                 Asp_R,
                 Match_P, Match_R,
                 lisas) %>%
  rename(age = age_in_years)

# Calculate z-scores for age and lisas within each Culture
data <- data %>%
  group_by(Culture) %>%
  mutate(
    ageZ = scale(age),
    lisasZ = scale(lisas),
    #lisasZ2 = scale(lisas2), # creating two lisas z scores
  ) %>%
  ungroup()
```

```{r}
# Reliability calculations

# Load reliability coded data
rel <- read.csv("../data/reliability.csv",sep = ";", stringsAsFactors = FALSE)
rel <- rel %>% mutate(across(where(is.character), ~ suppressWarnings(as.numeric(.))))

# Rename relevant variables so they match the main df
rel <- rel %>%
  rename(
    FB_P  = FB_P_TQ,
    Asp_P = Asp_P_TQ,
    FB_R  = FB_R_TQ,
    Asp_R = Asp_R_TQ
  )
# Subset to common IDs (only including those that are in the final df)
common_ids <- intersect(data$ID, rel$ID)
data_sub <- data %>% filter(ID %in% common_ids) %>% select(ID, FB_P, Asp_P, FB_R, Asp_R)
rel_sub  <- rel  %>% filter(ID %in% common_ids)  %>% select(ID, FB_P, Asp_P, FB_R, Asp_R)

# Join and compute kappas 
kappa_df <- inner_join(data_sub, rel_sub, by = "ID", suffix = c("_main", "_rel"))

kappa_for <- function(var) {
  pair <- kappa_df %>% select(all_of(paste0(var, c("_main", "_rel")))) %>% na.omit()
  kappa2(pair)
}

kappa_FB_P  <- kappa_for("FB_P")
kappa_Asp_P <- kappa_for("Asp_P")
kappa_FB_R  <- kappa_for("FB_R")
kappa_Asp_R <- kappa_for("Asp_R")

# All kappas indicated high interrater reliability (see manuscript)
```

```{r}
## Re-format data frame for further modeling 

# Selecting columns to pivot into longer format
cols_to_longer <- c("FB_P","Asp_P","FB_R","Asp_R")

# Pivot the selected columns into longer format
data.long <- data %>%
  select(ID, Culture, SEX, TO, FB_P, Asp_P, FB_R, Asp_R, Match_P, Match_R, age, ageZ, lisas, lisasZ) %>%
  pivot_longer(cols = c(FB_P, Asp_P, FB_R, Asp_R),
               names_to = "Task",
               values_to = "Performance") %>%
  mutate(TaskFormat = case_when( ### here ifelse() would do the same
    Task %in% c("FB_R", "Asp_R") ~ "Realistic",
    Task %in% c("FB_P", "Asp_P") ~ "Pretense",
    TRUE ~ NA_character_ )) %>%
  rename(TaskType = Task) %>%
  mutate(TaskType = case_when(
    TaskType %in% c("FB_P", "FB_R") ~ "FB",
    TaskType %in% c("Asp_P", "Asp_R") ~ "Asp",
    TRUE ~ TaskType )) 
 
data.long <- data.long %>%
  pivot_longer(cols = c(Match_P, Match_R),
               names_to = "MatchType",
               values_to = "Match")
```

```{r}
# Modelling
# prepare data
model1 <- data %>%
  select(ID, Culture, SEX, TO, FB_P, Asp_P, FB_R, Asp_R, ageZ,lisasZ) %>%
  pivot_longer(cols = c(FB_P, Asp_P, FB_R, Asp_R),
               names_to = "Task",
               values_to = "Performance") %>%
  mutate(Format = case_when( 
    Task %in% c("FB_R", "Asp_R") ~ "Realistic",
    Task %in% c("FB_P", "Asp_P") ~ "Pretense",
    TRUE ~ NA_character_),
    Task = case_when(
      Task %in% c("FB_P", "FB_R") ~ "FB",
      Task %in% c("Asp_P", "Asp_R") ~ "Asp",
      TRUE ~ Task)) 

# set priors 
priors <- prior(normal(0, 0.375), class = "b", coef = "ageZ") +
          prior(normal(0, 0.375), class = "b", coef = "lisasZ") +
          prior(normal(0, 1.5), class = "b")  # This prior applies to culture and TO

```

```{r}
######## Model 1a ###############################################
##### False Belief performance across cultures and formats ######
################################################################

# separate data for FB 
model1FB <- model1 %>% filter(Task == "FB") %>% select(-Task)

# define model formula
FB_model_formula <- Performance ~ 0 + Format + ageZ + lisasZ + TO + 
                    (0 + Format + ageZ + lisasZ | Culture)

# fit the models for false belief
FB_model <- brm(
  formula = FB_model_formula, 
  data = model1FB, 
  prior = priors, 
  family = bernoulli(),
  cores = 4, 
  control = list(adapt_delta = 0.9)
  )

saveRDS(FB_model, file = "FB_model.rds")

#################################
### Summary of false belief model
#################################

summary_FB_model <- summary(FB_model)
# Model summary inspected; key results reported in manuscript.
ranef(FB_model)
coef(FB_model)

#############################
# WAIC comparisons
#############################
# To compare models:
# Full model: includes the Culture × Format interaction
# Reduced model: drop culture, format, or the culture-specific Format slope

# Fitting models for comparison
# without culture
FB_no_culture <- brm(
  Performance ~ 0 + Format + ageZ + lisasZ + TO,
  data = model1FB,
  family = bernoulli(),
  prior = priors,
  cores = 4
)

# without format
FB_no_format <- brm(
  Performance ~ 1 + ageZ + lisasZ + TO + (0 + ageZ + lisasZ | Culture),
  data = model1FB,
  family = bernoulli(),
  prior = priors,
  cores = 4
)

# without culture x format interaction 
# (i.e., removing the culture-specific random slope for Format)
FB_no_interaction <- brm(
  Performance ~ 0 + Format + ageZ + lisasZ + TO + (0 + ageZ + lisasZ | Culture),
  data = model1FB,
  family = bernoulli(),
  prior = priors,
  cores = 4
)

# Full-null model without culture or format
FB_null <- brm(
  Performance ~ 1 + ageZ + lisasZ + TO,
  data = model1FB,
  family = bernoulli(),
  prior = priors,
  cores = 4
)

# compute WAIC for each model 
waic_FB_full <- WAIC(FB_model)
waic_FB_no_culture <- WAIC(FB_no_culture)
waic_FB_no_format <- WAIC(FB_no_format)
waic_FB_no_interaction <- WAIC(FB_no_interaction)
waic_FB_null <- WAIC(FB_null)

# compare WAIC across models
model_weights(
  FB_model, 
  FB_no_culture, 
  FB_no_format, 
  FB_no_interaction, 
  FB_null,
  weights = "waic"
)
     #     FB_model     FB_no_culture  FB_no_format  FB_no_interaction   FB_null 
     #       0.82            0            0.13           0.05               0
# overall: the full FB_model is justified for use in subsequent analyses.

# Posterior predictions - generalized pipeline for all culture groups
######## create function to calculate predictions, summaries, and contrasts for each culture group

by_culture <- function(culture_name, model) # i specified here the parameter for which model I wish to use the function for, so that I can use the same function for my other models
  { # generate new data for predictions
  preds_data <- expand_grid( 
    Culture = culture_name,
    Format = unique(model$data$Format),
    ageZ = 0,  # keep covariates at their mean (scaled to 0)
    lisasZ = 0,
    TO = 0
  )
  
# Predict posterior distributions with posterior_linpred()
  preds <- posterior_linpred(model, newdata = preds_data, transform = TRUE)
  
# Summarize predictions for each format
  format_summary <- tibble(
    Culture = culture_name,
    Format = unique(model$data$Format),
    Mean_Performance = apply(preds, 2, mean), # mean of posterior predictions for each format
    CI_Lower = apply(preds, 2, quantile, probs = 0.025),
    CI_Upper = apply(preds, 2, quantile, probs = 0.975) # 95% credible interval for performance in each format, obtained by computing the 2.5th a 97.5th percentiles of the posterior predictions
  )
  
# Calculate contrasts between formats (Realistic - Pretense)
  contrast <- preds[, 2] - preds[, 1]  # 1: Pretense, 2: Realistic
  
# Summarize contrast with another cute tibble
contrast_summary <- tibble(
    Culture = culture_name,
    format_comparison = "Realistic vs Pretense",
    mean_contrast = mean(contrast),
    contrast_CI_lower = quantile(contrast, probs = 0.025),
    contrast_CI_upper = quantile(contrast, probs = 0.975),
    prob_realistic_better = mean(contrast > 0)
  )
  
# Combine the two summaries for this culture
  list(format_summary = format_summary, contrast_summary = contrast_summary)
}

###### apply the function to the FB model
culture_groups <- c("Leipzig", "Hai||om", "Khwe")
FB_all_summaries <- lapply(culture_groups, function(culture) by_culture(culture, FB_model))

# Combine results into single tibbles
FB_format_summaries <- bind_rows(lapply(FB_all_summaries, `[[`, "format_summary"))
FB_contrast_summaries <- bind_rows(lapply(FB_all_summaries, `[[`, "contrast_summary"))

print(FB_format_summaries)
print(FB_contrast_summaries)

# plot contrasts
FB_contrast_summaries <- ggplot(FB_contrast_summaries, aes(x = Culture, y = mean_contrast)) +
  geom_point(size = 3) +  # plot the mean contrast as points
  geom_errorbar(aes(ymin = contrast_CI_lower, ymax = contrast_CI_upper), width = 0.2) + 
  geom_text(aes(label = sprintf("p = %.2f", prob_realistic_better)), vjust = -1) + 
  labs(
    title = "Contrast Between Realistic and Pretense Formats by Culture (False belief)",
    x = "Culture",
    y = "Mean Contrast (Realistic - Pretense)"
  ) +
  theme_minimal() +
  theme(axis.text.x = element_text(angle = 45, hjust = 1)) 

ggsave("FB_contrast_summaries.png", plot = FB_contrast_summaries, width = 10, height = 6, dpi = 300)
```

```{r}
######## Model 1b ###############################################
##### Aspectuality erformance across cultures and formats ######
# separate data for Asp
model1Asp <- model1 %>% filter(Task == "Asp") %>% select(-Task)

# fit the full model for aspectuality performance
Asp_model_formula <- Performance ~ 0 + Format + ageZ + lisasZ + TO + 
                    (0 + Format + ageZ + lisasZ | Culture)
Asp_model <- brm(Asp_model_formula, data = model1Asp, prior = priors, family = bernoulli(link = "logit"), cores = 4, control = list(adapt_delta = 0.95))

saveRDS(Asp_model, file = "Asp_model.rds")
summary(Asp_model)

# Fit models for WAIC comparisons
# without culture
Asp_no_culture <- brm(
  Performance ~ 0 + Format + ageZ + lisasZ + TO,
  data = model1Asp,
  family = bernoulli(),
  prior = priors,
  cores = 4
)

# without format
Asp_no_format <- brm(
  Performance ~ 1 + ageZ + lisasZ + TO + (0 + ageZ + lisasZ | Culture),
  data = model1Asp,
  family = bernoulli(),
  prior = priors,
  cores = 4
)

# without culture x format interaction
# (i.e., removing the culture-specific random slope for Format)
Asp_no_interaction <- brm(
  Performance ~ 0 + Format + ageZ + lisasZ + TO + 
    (0 + ageZ + lisasZ | Culture),
  data = model1Asp,
  family = bernoulli(),
  prior = priors,
  cores = 4
)

# full-null model without culture or format
Asp_null <- brm(
  Performance ~ 1 + ageZ + lisasZ + TO,
  data = model1Asp,
  family = bernoulli(),
  prior = priors,
  cores = 4
)

# Compute WAIC for each model
waic_Asp_full <- WAIC(Asp_model)
waic_Asp_no_culture <- WAIC(Asp_no_culture)
waic_Asp_no_format <- WAIC(Asp_no_format)
waic_Asp_no_interaction <- WAIC(Asp_no_interaction)
waic_Asp_null <- WAIC(Asp_null)

# Compare WAIC across models
model_weights(
  Asp_model, 
  Asp_no_culture, 
  Asp_no_format, 
  Asp_no_interaction, 
  Asp_null,
  weights = "waic"
)

#          Asp_model     Asp_no_culture      Asp_no_format   Asp_no_interaction         Asp_null 
#              0.99              0                   0                0                     0

## Apply function to Asp model 
by_culture <- function(culture_name, model) 
  { # generate new data for predictions
  preds_data <- expand_grid( 
    Culture = culture_name,
    Format = unique(model$data$Format),
    ageZ = 0,  
    lisasZ = 0,
    TO = 0
  )
  
# predict posterior distributions with posterior_linpred()
  preds <- posterior_linpred(model, newdata = preds_data, transform = TRUE)
  
# Summarize predictions for each format
  format_summary <- tibble(
    Culture = culture_name,
    Format = unique(model$data$Format),
    Mean_Performance = apply(preds, 2, mean), 
    CI_Lower = apply(preds, 2, quantile, probs = 0.025),
    CI_Upper = apply(preds, 2, quantile, probs = 0.975) 
  )
  
# calculate contrasts between formats (Realistic - Pretense)
  contrast <- preds[, 2] - preds[, 1]  # 1: Pretense, 2: Realistic
  
# summarize contrast with another cute tibble
contrast_summary <- tibble(
    Culture = culture_name,
    format_comparison = "Realistic vs Pretense",
    mean_contrast = mean(contrast),
    contrast_CI_lower = quantile(contrast, probs = 0.025),
    contrast_CI_upper = quantile(contrast, probs = 0.975),
    prob_realistic_better = mean(contrast > 0)
  )
  
# combine the two summaries for this culture
  list(format_summary = format_summary, contrast_summary = contrast_summary)
}

###### Now apply the function to the Asp model
culture_groups <- c("Leipzig", "Hai||om", "Khwe")
Asp_all_summaries <- lapply(culture_groups, function(culture) by_culture(culture, Asp_model))

# Combine results into single tibbles
Asp_format_summaries <- bind_rows(lapply(Asp_all_summaries, `[[`, "format_summary"))
Asp_contrast_summaries <- bind_rows(lapply(Asp_all_summaries, `[[`, "contrast_summary"))

print(Asp_format_summaries)
print(Asp_contrast_summaries)
```

```{r}
######## Model 2 ##################################################
########## FB-Asp MATCH across cultures and formats ###############

descriptive_stats_match <- data %>%
  group_by(Culture) %>%
  summarize(
    total = n(),
    Pretense_match = sum(Match_P == 1, na.rm = TRUE),
    Realistic_match = sum(Match_R == 1, na.rm = TRUE),
    percent_Pretense_match = (Pretense_match / total) * 100,
    percent_Realistic_match = (Realistic_match / total) * 100
  )
print(descriptive_stats_match)

# Prepare the model2 formula
# Match ~ 0 + Format + ageZ + lisasZ + TO + ( 0 + Format + ageZ + lisasZ | Culture )

model2 <- data %>%
  select(ID, Culture, SEX, TO, Match_P, Match_R, ageZ, lisasZ) %>%
  pivot_longer(cols = c(Match_P, Match_R),
               names_to = "Format",
               values_to = "Match") %>%
  mutate(Format = case_when(
  Format == "Match_R" ~ "Realistic",
  Format == "Match_P" ~ "Pretense",
  TRUE ~ NA_character_
))

match_model <-  brm(
  Match ~ 0 + Format + ageZ + lisasZ + TO + ( 0 + Format + ageZ + lisasZ | Culture ), 
  data = model2,
  prior = priors,
  family = bernoulli(link="logit"),
  cores=4,
  control = list(adapt_delta = 0.95)
  )

saveRDS(match_model, file = "match_model.rds")

# WAIC comparisons
# To compare models:
# Full model: includes the Culture × Format interaction
# Reduced model: excludes the interaction (main effects only)

# fit models for comparison
# without culture
match_no_culture <- brm(
  Match ~ 0 + Format + ageZ + lisasZ + TO,
  data = model2,
  family = bernoulli(),
  prior = priors,
  cores = 4,
  control = list(adapt_delta = 0.95)
)

# without format
match_no_format <- brm(
  Match ~ 1 + ageZ + lisasZ + TO + (0 + ageZ + lisasZ | Culture),
  data = model2,
  family = bernoulli(),
  prior = priors,
  cores = 4,
  control = list(adapt_delta = 0.95)
)

# without culture x format interaction 
# (i.e., removing the culture-specific random slope for Format)
match_no_interaction <- brm(
  Match ~ 0 + Format + ageZ + lisasZ + TO + (0 + ageZ + lisasZ | Culture),
  data = model2,
  family = bernoulli(),
  prior = priors,
  cores = 4,
  control = list(adapt_delta = 0.95)
)

# Full-null model without culture or format
match_null <- brm(
  Match ~ 1 + ageZ + lisasZ + TO,
  data = model2,
  family = bernoulli(),
  prior = priors,
  cores = 4,
  control = list(adapt_delta = 0.95)
)

# compute WAIC for each model 
waic_match_full <- WAIC(match_model)
waic_match_no_culture <- WAIC(match_no_culture)
waic_match_no_format <- WAIC(match_no_format)
waic_match_no_interaction <- WAIC(match_no_interaction)
waic_match_null <- WAIC(match_null)

# compare WAIC across models
model_weights(
  match_model, 
  match_no_culture, 
  match_no_format, 
  match_no_interaction, 
  match_null,
  weights = "waic"
)
 #          match_model     match_no_culture      match_no_format    match_no_interaction     match_null 
 #              0.10             0.25                   0.00                 0.18                 0.47  
```

```{r}
# Additional (not preregistered) posterior-predictive analyses 
# to assess whether the FB-Asp match exceeds chance-level expectations

# We verify this by calculating the expected percentage of fb and asp being matched IF they were independent (i.e., taking the values from the first models) and then comparing that to what we got in the Match model 

## Build an nd table involving every test subject with non-NA lisas score,
## with one Pretense and one Realistic trial
demogs <- data %>%
  select(ID, TO, Culture, ageZ, lisasZ) %>%
  distinct(ID, .keep_all = TRUE) %>%
  filter(!is.na(lisasZ))
nd <- expand_grid(ID=unique(demogs$ID), Format=c("Pretense", "Realistic")) %>%
	left_join(demogs)

## Get 4,000 predicted FB and Asp outcomes for this nd. These aren't
## probabilities, these are 0 or 1 observations
FB_replications <- posterior_predict(FB_model, nd)
Asp_replications <- posterior_predict(Asp_model, nd)

## Just check how often replicated outcomes match
chance_match_rates <- rowMeans(FB_replications == Asp_replications)

## Now sample replicated matches for the exact same nd using the match
## model
Match_replications <- posterior_predict(match_model, nd)
predicted_match_rates <- rowMeans(Match_replications)

## Compare the predicted number of matching participants according to
## the match model to those under the chance model
mean(predicted_match_rates > chance_match_rates) #1
excess_matches <- rowSums(Match_replications) - rowSums(FB_replications == Asp_replications)
mean(excess_matches)				# 79.80
quantile(excess_matches, p=c(0.025, 0.975))	# 53 - 106
```

```{r}
##################
#### Plotting ###
#################

####
# FIGURE 2
# Individual-level correlations between false belief and aspectuality understanding across cultures and task formats
L_match <- data %>% dplyr::filter(Culture == "Leipzig")
H_match <- data %>% dplyr::filter(Culture == "Hai||om")
K_match <- data %>% dplyr::filter(Culture == "Khwe")

# Build a FB×Asp heatmap (counts + proportions)
make_match_heatmap <- function(df, asp_var, fb_var, plot_title) {
  
  tab <- as.data.frame(table(
    Asp = df[[asp_var]],
    FB  = df[[fb_var]]
  ))
  
  tab <- tab %>%
    dplyr::rename(Freq = Freq) %>%
    dplyr::mutate(prop = Freq / sum(Freq))
  
  ggplot(tab, aes(x = factor(Asp), y = factor(FB), fill = prop)) +
    geom_tile(alpha = 0.8) +
    geom_text(aes(label = Freq), vjust = 0.5, fontface = "bold", color = "black", size = 6) +
    scale_x_discrete(name = "Aspectuality") +
    scale_y_discrete(name = "False Belief") +
    scale_fill_gradient(low = "white", high = "black", name = "Proportion") +
    labs(title = plot_title) +
    theme_bw() +
    theme(
      plot.title = element_text(hjust = 0.5),
      axis.text  = element_text(size = 14)
    )
}

# Pretense format plots
L_match_P <- make_match_heatmap(G_match, asp_var = "Asp_P", fb_var = "FB_P", plot_title = "Leipzig - Pretense Format")
H_match_P <- make_match_heatmap(H_match, asp_var = "Asp_P", fb_var = "FB_P", plot_title = "Hai||om - Pretense Format")
K_match_P <- make_match_heatmap(K_match, asp_var = "Asp_P", fb_var = "FB_P", plot_title = "Khwe - Pretense Format")

# Realistic format plots
L_match_R <- make_match_heatmap(G_match, asp_var = "Asp_R", fb_var = "FB_R", plot_title = "Leipzig - Realistic Format")
H_match_R <- make_match_heatmap(H_match, asp_var = "Asp_R", fb_var = "FB_R", plot_title = "Hai||om - Realistic Format")
K_match_R <- make_match_heatmap(K_match, asp_var = "Asp_R", fb_var = "FB_R", plot_title = "Khwe - Realistic Format")

# Combine into 2 rows (Pretense on top, Realistic on bottom)
combined_plot <- (L_match_P + H_match_P + K_match_P) /
                 (L_match_R + H_match_R + K_match_R) +
  plot_layout(guides = "collect")

# Save in .svg (additional edits made to the figure in .ppt to delete extra legends; no crucial content edited)
ggsave("combined_match_plot.svg", plot = combined_plot, width = 12, height = 8)
ggsave("combined_match_plot.pdf", plot = combined_plot, width = 12, height = 8)

####
# FIGURE 3
# Panel A: Age related development in performance
# Panel B: Posterior predictive densities (FB vs Asp) by culture and format
####

############################
# Panel A: age-related plot
############################

# Raw data for jitter points (wide -> long)
jitter_data <- data %>%
  pivot_longer(cols = starts_with("FB_") | starts_with("Asp_"),
               names_to = c("Task", "Format"),
               names_sep = "_",
               values_to = "Pass") %>%
  mutate(
    Task = recode(Task, "FB" = "FB", "Asp" = "Asp"),
    Format = recode(Format, "P" = "Pretense", "R" = "Realistic"),
    y_position = ifelse(Pass == 1, 1, 0)
  )

# Put model predictions into a common column name "Performance"
# (change PerformanceFB/PerformanceAsp only if your column names differ)
ndFB  <- ndFB  %>% mutate(Task = "FB",  Performance = PerformanceFB)
ndAsp <- ndAsp %>% mutate(Task = "Asp", Performance = PerformanceAsp)

combined_data <- bind_rows(
  ndFB  %>% select(Culture, Format, age_unscaled, Task, Performance),
  ndAsp %>% select(Culture, Format, age_unscaled, Task, Performance)
)

# Task_Format for consistent coloring
jitter_data$Task_Format   <- paste(jitter_data$Task, jitter_data$Format, sep = "_")
combined_data$Task_Format <- paste(combined_data$Task, combined_data$Format, sep = "_")

custom_colors <- c(
  "FB_Pretense"   = "#56B4E9",
  "FB_Realistic"  = "#009E73",
  "Asp_Pretense"  = "#E69F00",
  "Asp_Realistic" = "#D55E00"
)

# Ensure consistent culture ordering
jitter_data$Culture   <- factor(jitter_data$Culture, levels = c("Leipzig", "Hai||om", "Khwe"))
combined_data$Culture <- factor(combined_data$Culture, levels = c("Leipzig", "Hai||om", "Khwe"))

age_plot <- ggplot() +
  geom_jitter(data = jitter_data,
              aes(x = age, y = y_position, color = Task_Format),
              width = 0, height = 0.08,
              alpha = 0.7, size = 2) +
  geom_smooth(data = combined_data,
              aes(x = age_unscaled, y = Performance, color = Task_Format, group = Task_Format),
              method = "loess", se = TRUE, linewidth = 2.5, alpha = 0.2) +
  geom_hline(yintercept = 0.5, linetype = "dashed", color = "black") +
  scale_y_continuous(limits = c(-0.1, 1.1),
                     breaks = c(0, 0.5, 1), expand = c(0, 0)) +
  scale_x_continuous(breaks = seq(floor(min(jitter_data$age)),
                                  ceiling(max(jitter_data$age)), 1)) +
  scale_color_manual(
    values = custom_colors,
    breaks = c("FB_Pretense", "FB_Realistic", "Asp_Pretense", "Asp_Realistic"),
    labels = c("FB Pretense", "FB Realistic", "Asp Pretense", "Asp Realistic")
  ) +
  labs(x = "Age", y = NULL, color = "Task & Format") +
  facet_grid(rows = vars(Culture), cols = vars(Format)) +
  theme_minimal() +
  theme(
    legend.position = "top",
    legend.title = element_text(size = 18),
    legend.text = element_text(size = 14),
    strip.text.x = element_text(size = 18, face = "bold"),
    strip.text.y = element_text(size = 18, face = "bold"),
    axis.text = element_text(size = 14),
    axis.title = element_text(size = 14),
    panel.grid.major = element_blank(),
    panel.grid.minor = element_blank(),
    panel.border = element_rect(color = "black", fill = NA, linewidth = 0.5),
    panel.spacing = unit(1.2, "cm")
  )

#################################
# Panel B: density plot (posterior)
################################
FB_by_culture <- function(culture_name) {
  FB_preds_data <- expand_grid(
    Culture = culture_name,
    Format  = unique(FB_model$data$Format),
    ageZ = 0,
    lisasZ = 0,
    TO = 0
  )
  FB_preds <- posterior_predict(FB_model, newdata = FB_preds_data)

  # columns correspond to rows of FB_preds_data (Format alternates by how expand_grid is built)
  FB_preds_long <- as_tibble(FB_preds) %>%
    mutate(draw = row_number(), Culture = culture_name) %>%
    pivot_longer(cols = starts_with("V"), names_to = "col", values_to = "Predictions") %>%
    mutate(Format = rep(FB_preds_data$Format, each = nrow(FB_preds)))

  FB_preds_long
}

Asp_by_culture <- function(culture_name) {
  Asp_preds_data <- expand_grid(
    Culture = culture_name,
    Format  = unique(Asp_model$data$Format),
    ageZ = 0,
    lisasZ = 0,
    TO = 0
  )
  Asp_preds <- posterior_predict(Asp_model, newdata = Asp_preds_data)

  Asp_preds_long <- as_tibble(Asp_preds) %>%
    mutate(draw = row_number(), Culture = culture_name) %>%
    pivot_longer(cols = starts_with("V"), names_to = "col", values_to = "Predictions") %>%
    mutate(Format = rep(Asp_preds_data$Format, each = nrow(Asp_preds)))

  Asp_preds_long
}

culture_groups <- c("Leipzig", "Hai||om", "Khwe")

FB_preds_long_all  <- bind_rows(lapply(culture_groups, FB_by_culture))
Asp_preds_long_all <- bind_rows(lapply(culture_groups, Asp_by_culture))

FB_preds_long_all$Culture  <- factor(FB_preds_long_all$Culture,  levels = c("Leipzig", "Hai||om", "Khwe"))
Asp_preds_long_all$Culture <- factor(Asp_preds_long_all$Culture, levels = c("Leipzig", "Hai||om", "Khwe"))

combined_preds <- bind_rows(
  FB_preds_long_all  %>% mutate(Task = "FB",  Format = paste("FB",  Format, sep = "_")),
  Asp_preds_long_all %>% mutate(Task = "Asp", Format = paste("Asp", Format, sep = "_"))
)

combined_preds$Task <- factor(combined_preds$Task, levels = c("FB", "Asp"))

density_plot <- ggplot(combined_preds, aes(x = Predictions, fill = Format)) +
  geom_density(alpha = 0.7, linewidth = 1.2) +
  facet_grid(
    rows = vars(Culture),
    cols = vars(Task),
    scales = "fixed",
    labeller = labeller(Task = c("FB" = "False Belief", "Asp" = "Aspectuality"))
  ) +
  coord_cartesian(xlim = c(0, 1)) +
  scale_x_continuous(breaks = c(0, 0.5, 1)) +
  geom_vline(xintercept = 0.5, color = "black", linetype = "dashed", linewidth = 0.6) +
  scale_fill_manual(values = c(
    "FB_Pretense"   = "#56B4E9",
    "FB_Realistic"  = "#009E73",
    "Asp_Pretense"  = "#E69F00",
    "Asp_Realistic" = "#D55E00"
  )) +
  labs(x = "Likelihood of passing", y = "Density") +
  theme_minimal() +
  theme(
    legend.position = "none",
    strip.text.x = element_text(size = 18, face = "bold"),
    strip.text.y = element_text(size = 18, face = "bold"),
    axis.text = element_text(size = 14),
    axis.title = element_text(size = 14),
    panel.grid.major = element_blank(),
    panel.grid.minor = element_blank(),
    panel.border = element_rect(color = "black", fill = NA, linewidth = 0.5),
    panel.spacing = unit(1.2, "cm")
  )

#################################
# Combine panels (A + B) + save
#################################
Figure3 <- (age_plot + density_plot) +
  plot_layout(ncol = 2) +
  plot_annotation(
    tag_levels = "A",
    theme = theme(plot.tag = element_text(size = 28, face = "bold"))
  )

# Save in .svg (additional edits made to the figure in .ppt to delete extra legends; no crucial content edited)
ggsave("Figure3_combined.svg", plot = Figure3, width = 16, height = 10)
ggsave("Figure3_combined.png", plot = Figure3, width = 16, height = 10, dpi = 300)
```
